# Supplementary material for: Attenuating Effect of a Polyphenol Ellagic Acid on Ovarian Aging by Inhibiting the Ferroptosis Pathway in Low-Yield Laying Chickens
Source: Antioxidants (Basel). 2025 May 21;14(5):614. doi: 10.3390/antiox14050614 (PMC12109511; doi:10.3390/antiox14050614)
Supplement: Supplementary file 1 [file antioxidants-14-00614-s001.zip]

Archive with 1 entries (1 files):
- antioxidants-3616667-supplementary.pdf
